# Supplementary material for: A T cell–based SARS-CoV-2 spike protein vaccine provides protection without antibodies
Source: JCI Insight. 2024 Jan 23;9(5):e155789. doi: 10.1172/jci.insight.155789 (PMC10972590; doi:10.1172/jci.insight.155789)
Supplement: Supporting data values [file jciinsight-9-155789-s112.xlsx]

## Sheet: Fig. 2
Fig. 2
A	Ub-S DNA	S protein	PBS		E	Ub-S DNA	S protein	PBS
	2.52	1.55	1.28			12.1374	24640.3	19.2141
	3.52	2.9	1.93			18.6228	21071.3	16.4953
	1.81	2.32	1.23			12.3386	26064.1	<10
	3.52	1.44	1.16			16.676	21565.9	<10
	1.81	2.02	1.24
B					F	Ub-S DNA	S protein	PBS
	Ub-S DNA	S protein	PBS			<10	9855.27	<10
	3.53	2.5	0.853			<10	10915.4	<10
	2.51	1.32	1.01			<10	9930.08	<10
	1.71	1.75	1.14			<10	8993.67	<10
	1.32	1.2	0.878
	1.98	2.11	0.65
C					G	Ub-S DNA	S protein	PBS
	Ub-S DNA	S protein	PBS			<10	7701.76	<10
	1.55	1.01	1.06			<10	8033.9	<10
	1.73	1.26	0.662			<10	5441.87	<10
	1.53	1.24	0.981			<10	5330.88	<10
	1.26	1	0.858
	1.14	1.32	0.866
D					H	Ub-S DNA	S protein	PBS
	2.56	0.986	0.931			<10	10031.7	<10
	3.63	1.48	0.78			<10	10054.7	<10
	1.29	1.31	1.26			<10	10202.9	<10
	2.44	2.62	0.881			<10	10044.6	<10
	1.69	1.54	0.921
					I	Ub-S DNA	S protein	PBS
						<10	33483.3	<10
						<10	27208.8	<10
						<10	24240.3	<10
						<10	22009	<10

## Sheet: Fig. 3
Fig. 3
A							I
	UB-S DNA	S-DNA	S protein	PBS+Imi	PBS			UB-S DNA	S-DNA	S protein	PBS+Imi	PBS
	4.03	2.91	1.2	0.701	0.128			<10	1264.98	22623.6	<10	15.264
	4.21	1.87	1.45	1.12	0.136			<10	1329	21936.1	<10	15.8643
	4.74	2.44	1.2	0.478	0.696			<10	1310.53	21959.2	<10	15.6658
	4.09	2.39	1.38	0.635	0.593			<10	1325.86	23060.9	<10	15.4313
B							J
	UB-S DNA	S-DNA	S protein	PBS+Imi	PBS			UB-S DNA	S-DNA	S protein	PBS+Imi	PBS
	1.02	1.14	0.26	0.117	0.384			<10	20.0742	3164.7	<10	<10
	1.04	0.874	0.297	0.743	0.272			<10	22.166	3002.28	<10	<10
	0.781	0.957	0.222	0.359	0.279			<10	21.0935	3626.52	<10	<10
	0.832	0.627	0.492	0.508	0.444			<10	20.1186	3736.3	<10	<10
C							K
	UB-S DNA	S-DNA	S protein	PBS+Imi	PBS			UB-S DNA	S-DNA	S protein	PBS+Imi	PBS
	9.83	5.84	1.18	0.73	0.307			<10	53.5193	5695.41	<10	<10
	6.67	3.9	1.75	0.9	0.454			<10	52.1157	5574.13	<10	<10
	9.03	4.63	2.09	0.465	0.431			<10	46.4722	5617.89	<10	<10
	8.8	5.12	2.4	0.479	0.871			<10	51.6978	5597.18	<10	<10
D							L
	UB-S DNA	S-DNA	S protein	PBS+Imi	PBS			UB-S DNA	S-DNA	S protein	PBS+Imi	PBS
	3.09	2.06	1.61	0.243	0.512			<10	185.017	4804.99	<10	<10
	4.44	1.77	0.656	1.01	0.681			<10	240.54	4722.59	<10	<10
	3.61	2.43	0.991	0.581	0.863			<10	189.261	5005.01	<10	<10
	2.93	1.16	1.42	0.359	0.871			<10	250.388	4753.69	<10	<10
E							M
	UB-S DNA	S protein	PBS+Alum+MPL	PBS				UB-S DNA	S-DNA	S protein	PBS+Alum+MPL	PBS
	7.81	4.92	2.5	1.36				<10	1857.72	16618.3	<10	24.0523
	7.15	6.03	1.26	1.65				<10	1958.64	15719.9	<10	39.048
	8.64	3.88	1.81	2.02				<10	1812.24	16627.7	<10	26.6431
	7.76	4.51	2.02	2.79				<10	1861.46	15647.5	<10	39.6081
F							N
	UB-S DNA	S protein	PBS+Alum+MPL	PBS				UB-S DNA		S protein	PBS+Alum+MPL	PBS
	4.72	1.9	1.95	1.21				<10		181581	11.6467	15.264
	3.49	2.56	1.76	2.03				<10		184131	11.4695	15.8643
	3.37	2.4	1.93	1.62				<10		183927	13.7307	15.6658
	3.7	2.68	2.15	1.53				<10		184000	14.4882	15.4313
G							O
	UB-S DNA	S protein	PBS+Alum+MPL	PBS				UB-S DNA		S protein	PBS+Alum+MPL	PBS
	5.09	3.55	2.4	1.23				<10		25983	<10	<10
	4.17	4.81	2.78	2.47				<10		26344.3	<10	<10
	6.41	3.37	2.31	2.34				<10		25453.4	<10	<10
	6.7	3.28	2.63	2.87				<10		23436.6	<10	<10
H							P	UB-S DNA		S protein	PBS+Alum+MPL	PBS
	UB-S DNA	S protein	PBS+Alum+MPL	PBS				<10		34131.8	<10	<10
	5.46	3.63	2.23	2.28				<10		33522.2	<10	<10
	4.17	4.9	1.7	1.74				<10		34854.6	<10	<10
	4.5	4.09	2.47	2.67				<10		31492	<10	<10
	5.31	4.34	1.51	1.75
							Q	UB-S DNA		S protein	PBS+Alum+MPL	PBS
								<10		47320.3	<10	<10
								<10		48935.3	<10	<10
								<10		55125.3	<10	<10
								<10		54190.5	<10	<10
							R	UB-S DNA		S protein	PBS+Alum+MPL	PBS
								13.5808		134718	39.6438	24.0523
								15.4226		113712	40.2677	39.048
								12.8651		136099	38.3886	26.6431
								15.4035		115486	40.5233	39.6081

## Sheet: Fig. 4
Fig. 4
A	Days post-infection	PBS	Ub-S DNA	S protein
	0	100	100	100
	1	100	100	100
	2	100	100	100
	3	100	100	100
	4	100	100	100
	5	100	100	100
	6	85.7	100	100
	7	71.4	100	100
	8	57.1	100	100
	9	14.3	85.7	100
	10	0	85.7	100
	11	0	85.7	100
	12	0	85.7	100
	13	0	85.7	100
	14	0	85.7	100
B
	Days post-infection	PBS
	0	100	100	100	100	100	100	100
	1	96.8554	96.1268	98.7915	99.7175	102.681	101.754	100.28
	2	94.3396	92.2535	99.3958	99.7175	99.1957	102.047	101.12
	3	92.4528	92.6056	99.3958	94.9153	98.6595	102.047	101.681
	4	87.4214	86.6197	88.5196	88.4181	89.2761	95.3216	94.6779
	5	75.7862	80.2817	81.8731	83.6158	83.378	85.6725	87.6751
	6		74.2958	80.3625	79.3785	80.1609	80.4094	80.9524
	7			75.5287	76.5537	78.5523	77.7778	78.1513
	8			71.6012	73.1638	73.7265	74.269
	9					70.5094
	10
	11
	12
	13
	14
	Days post-infection	Ub-S DNA
	0	100	100	100	100	100	100	100
	1	97.6821	98.2659	94.6043	98.827	99.1848	94.051	95.9184
	2	99.6689	98.2659	95.3237	99.7067	99.1848	94.9009	95.5102
	3	95.0331	98.8439	93.5252	97.9472	97.0109	95.4674	95.102
	4	96.0265	97.6879	92.8058	97.9472	94.5652	99.4334	89.3878
	5	96.3576	95.6647	91.7266	95.3079	92.9348	95.7507	82.8571
	6	95.0331	97.6879	91.3669	96.1877	93.4783	97.7337	78.3674
	7	93.3775	96.8208	93.1655	98.2405	92.3913	97.4504	75.102
	8	96.0265	94.5087	89.2086	97.3607	91.8478	96.3173	70.6122
	9	96.0265	95.6647	91.7266	96.7742	89.1304	98.5836
	10	94.702	98.2659	89.5683	98.5337	91.3043	99.4334
	11	97.0199	101.734	93.8849	95.6012	91.8478	96.6006
	12	94.3709	102.312	88.4892	96.4809	91.0326	96.3173
	13	99.6689	102.312	97.8417	99.1202	92.1196	97.4504
	14	99.3377	102.312	97.1223	96.7742	92.3913	103.116
	Days post-infection	S protein
	0	100	100	100	100	100	100	100
	1	96.2199	98.5019	99.0566	134.629	100.435	100	99.2647
	2	99.6564	99.6255	100.943	92.5795	97.8261	100	99.2647
	3	97.5945	96.6292	100	92.2262	100.435	100.877	98.5294
	4	95.5327	100.749	99.6855	92.2262	98.2609	98.6842	97.4265
	5	94.1581	94.7566	96.8554	90.106	100	97.807	93.75
	6	96.2199	97.3783	98.7421	92.2262	101.304	99.1228	94.8529
	7	95.5327	100.374	99.6855	93.9929	99.1304	102.193	94.8529
	8	96.9072	96.6292	97.7987	94.6997	99.5652	101.316	95.5882
	9	93.8144	94.7566	97.1698	97.5265	99.1304	99.1228	94.8529
	10	98.9691	95.5056	96.2264	92.5795	104.783	101.754	96.3235
	11	93.4708	96.6292	96.2264	92.9329	103.043	101.754	94.8529
	12	99.3127	97.7528	93.3962	92.5795	96.087	98.6842	97.4265
	13	95.5327	97.0037	95.283	92.5795	99.1304	100.877	96.6912
	14	93.8144	98.8764	94.6541	92.5795	98.6957	100	95.2206

## Sheet: Fig. 5
Fig. 5
A	Ub-S DNA	S DNA	S protein	PBS
	<10	540.512	15769.8	<10
	<10	346.856	18698.5	<10
	<10	640.16	15583.2	<10
	<10	354.177	18555.8	<10
B	Ub-S DNA	S DNA	S protein	PBS
	<10	25.9931	5385.9	<10
	<10	8.93559	5828.45	<10
	<10	<10	6042.79	<10
	<10	<10	5237.9	<10
C	Ub-S DNA	S DNA	S protein	PBS
	<10	53.8888	4553.41	<10
	<10	81.3592	5602.36	<10
	<10	56.9062	4756.79	<10
	<10	73.8383	5548.32	<10
D	Ub-S DNA	S DNA	S protein	PBS
	34.4436	131.655	5490.45	<10
	<10	101.526	6640.34	<10
	<10	142.611	5201.3	<10
	<10	102.704	6388.04	<10
E	Ub-S DNA	S DNA	S protein	PBS
	<10	223.075	5751.37	<10
	10.1624	150.064	6028.41	<10
	<10	204.444	6091.12	<10
	<10	137.689	5973.28	<10
F
	Ub-S DNA	S DNA	S protein	PBS
	100000	120000	7000	167500
	72500	122500	5750	110000
	75000	125000	7750	160000
	92500	122500	8750	187500
	120000	127500	6500	177500

## Sheet: Fig. 6
Fig. 6
A	Ub-S DNA + Anti-CD8						B	Ub-S DNA + Anti-CD4					C	Ub-S DNA + Anti-CD8			D	Ub-S DNA + Anti-CD4			E	Ub-S DNA + Iso Control				F	Ub-S DNA + Iso Control			G	PBS + Iso Control						H	PBS + Iso Control
Days posts-infection							Days posts-infection						Days posts-infection				Days posts-infection				Days posts-infection					Days posts-infection				Days posts-infection							Days posts-infection
0	100	100	100	100	100		0	100	100	100	100	100	0	100			0	100			0	100	100	100		0	100			0	100	100	100	100	100		0	100
1	93.75	105.45	99.0338	98.3834	100		1	87.4	108.9	95.6	111.3	98.8	1	100			1	100			1	100.8	96.4	97		1	100			1	102.2	98.2	93	86.1	102		1	100
2	97.3214	96.4578	94.2029	90.5312	92.944		2	98.8	100.8	96	100.4	95.2	2	100			2	100			2	98.9	96.7	100		2	100			2	98.7	97.6	100.8	103.9	96.9		2	100
3	97.7679	96.1853	92.9952	91.6859	89.781		3	102	98.7	93.6	100	100.4	3	100			3	100			3	98.4	96.7	100.3		3	100			3	98.1	97.1	96.9	100.9	95.2		3	100
4	88.3929	88.8283	89.8551	89.3764	90.0243		4	95.5	93.7	83.5	91.5	87.3	4	100			4	100			4	92	100.7	106.6		4	100			4	91.5	96.3	89.8	93.5	93.1		4	100
5	81.6964	83.1063	90.3382	90.9931	93.4307		5	93.1	83.5	75.9	87.1	92.1	5	100			5	100			5	87.7	101	102.6		5	100			5	87.7	87.1	84.4	83.5	84.9		5	100
6	76.7857	80.6539	83.0918	87.9908	84.1849		6	84.6	81.9	74.3	80.2	76.6	6	100			6	100			6	78.6	99	96.1		6	100			6	92.1	83.1	78.9	81.4	86		6	100
7		77.9292	80.1932	81.0624	79.8054		7	78.9	77.6	71.5	76.6	73	7	80			7	100			7	75.7	101.3	103.6		7	100			7	80.4	79.2	75.8	78.8	83.7		7	100
8		75.2044	76.8116	73.4411	76.8856		8	74	73.4		71.4		8	80			8	60			8	72.5	102.3	103.3		8	100			8			73	74.5	79.6		8	60
9				71.1316	80.7786		9	70.3					9	40			9	20			9	70.9	101.3	105.2		9	100			9				72.3	76.5		9	40
10				70.4388	83.9416		10						10	40			10	0			10	72.7	102.9	104.6		10	100			10					75.3		10	20
11					83.9416		11						11	20			11	0			11	73.5	102.3	105.6		11	100			11					72.4		11	20
12					83.455		12						12	20			12	0			12	74.1	103.3	108.2		12	100			12					71.4		12	20
13					84.9148		13						13	20			13	0			13	74.9	102.9	108.5		13	100			13					72.2		13	20
14					85.8881		14						14	20			14	0			14	77	105.6	107.5		14	100			14					71.7		14	20

## Sheet: Fig. S1
Fig. S1
	# Predicted MHC I epitopes
		Strain Name	HLA-A	HLA-B	HLA-C	Confirmed
	Conserved	B.1.1.7	58	52	58	262
		B.1.351	59	56	51	257
		B.1.429	60	60	60	286
		B.1.617.2	59	55	58	272
		BA.5	53	57	56	262
	Single Mutation	B.1.1.7	1	8	1	19
		B.1.351	1	1	5	18
		B.1.429	0	0	0	0
		B.1.617.2	1	4	2	10
		BA.5	3	2	3	15
	Multiple Mutation	B.1.1.7	0	0	1	3
		B.1.351	0	3	4	8
		B.1.429	0	0	0	0
		B.1.617.2	0	1	0	4
		BA.5	4	1	1	6
	Residue Deletion	B.1.1.7	1	0	0	2
		B.1.351	0	0	0	3
		B.1.429	0	0	0	0
		B.1.617.2	0	0	0	0
		BA.5	0	0	0	3
	% Predicted MHC I epitopes
		Strain Name	HLA-A	HLA-B	HLA-C	Confirmed
	Conserved	B.1.1.7	96.6667	86.6667	96.6667	91.6084
		B.1.351	98.3333	93.3333	85	89.8601
		B.1.429	100	100	100	100
		B.1.617.2	98.3333	91.6667	96.6667	95.1049
		BA.5	88.3333	95	93.3333	91.6084
	Single Mutation	B.1.1.7	1.66667	13.3333	1.66667	6.64336
		B.1.351	1.66667	1.66667	8.33333	6.29371
		B.1.429	0	0	0	0
		B.1.617.2	1.66667	6.66667	3.33333	3.4965
		BA.5	5	3.33333	5	5.24476
	Multiple Mutation	B.1.1.7	0	0	1.66667	1.04895
		B.1.351	0	5	6.66667	2.7972
		B.1.429	0	0	0	0
		B.1.617.2	0	1.66667	0	1.3986
		BA.5	6.66667	1.66667	1.66667	2.0979
	Residue Deletion	B.1.1.7	1.66667	0	0	0.699301
		B.1.351	0	0	0	1.04895
		B.1.429	0	0	0	0
		B.1.617.2	0	0	0	0
		BA.5	0	0	0	1.04895

## Sheet: Fig. S2
Fig. S2
	# Predicted MHC II epitopes
		Strain Name	HLA-DRB1	HLA-DQA1/DQB1	HLA-DPA1/DPB1	Confirmed
	Conserved	B.1.1.7	52	54	47	146
		B.1.351	44	51	42	141
		B.1.429	60	60	50	160
		B.1.617.2	56	58	49	150
		BA.5	41	48	40	111
	Single Mutation	B.1.1.7	4	5	2	7
		B.1.351	5	9	1	10
		B.1.429	0	0	0	0
		B.1.617.2	4	2	1	9
		BA.5	13	10	9	33
	Multiple Mutation	B.1.1.7	4	1	1	7
		B.1.351	6	0	4	7
		B.1.429	0	0	0	0
		B.1.617.2	0	0	0	1
		BA.5	3	1	1	10
	Residue Deletion	B.1.1.7	0	0	0	0
		B.1.351	5	0	3	2
		B.1.429	0	0	0	0
		B.1.617.2	0	0	0	0
		BA.5	3	1	0	6
	% Predicted MHC II epitopes
		Strain Name	HLA-DRB1	HLA-DQA1/DQB1	HLA-DPA1/DPB1	Confirmed
	Conserved	B.1.1.7	86.6667	90	94	91.25
		B.1.351	73.3333	85	84	88.125
		B.1.429	100	100	100	100
		B.1.617.2	93.3333	96.6667	98	93.75
		BA.5	68.3333	80	80	69.375
	Single Mutation	B.1.1.7	6.66667	8.33333	4	2.44755
		B.1.351	8.33333	15	2	3.4965
		B.1.429	0	0	0	0
		B.1.617.2	6.66667	3.33333	2	3.14685
		BA.5	21.6667	16.6667	18	11.5385
	Multiple Mutation	B.1.1.7	6.66667	1.66667	2	2.44755
		B.1.351	10	0	8	2.44755
		B.1.429	0	0	0	0
		B.1.617.2	0	0	0	0.34965
		BA.5	5	1.66667	2	3.4965
	Residue Deletion	B.1.1.7	0	0	0	0
		B.1.351	8.33333	0	6	0.699301
		B.1.429	0	0	0	0
		B.1.617.2	0	0	0	0
		BA.5	5	1.66667	0	2.0979

## Sheet: Fig. S3
Fig. S3
	Ub-S DNA	S protein	PBS
Mean	2500000	5000	48750000
sem	1417418	5000	18071040
	Ub-S DNA	S protein	PBS
Mean	51.76	68372.9	67.94
sem	61.63	12719.9	16.46
